# Supplementary material for: The Prognostic Value of Neutrophil-to-Lymphocyte Ratio in Patients with Metastatic Renal Cell Carcinoma
Source: Curr Oncol. 2023 Feb 17;30(2):2457–64. doi: 10.3390/curroncol30020187 (PMC9955537; doi:10.3390/curroncol30020187)
Supplement: Supplementary file 1 [file curroncol-30-00187-s001.zip]

Archive with 1 entries (1 files):
- curroncol-2222850-supplementary.pdf
